# Supplementary material for: Assessing the Effects of Moderate to High Dosage of Astaxanthin Supplementation on Lipid Profile Parameters—A Systematic Review and Meta-Analysis of Randomized Controlled Studies
Source: Pharmaceuticals (Basel). 2025 Jul 24;18(8):1097. doi: 10.3390/ph18081097 (PMC12389351; doi:10.3390/ph18081097)
Supplement: Supplementary file 1 [file pharmaceuticals-18-01097-s001.zip]

Archive with 3 entries (3 files):
- Figure S1_Age OK.tif
- Figure S2_BMI OK.tif
- Table S1.pdf
